# Supplementary material for: Effects of subthreshold nanosecond laser therapy in age-related macular degeneration using artificial intelligence (STAR-AI Study)
Source: PLoS One. 2021 Apr 29;16(4):e0250609. doi: 10.1371/journal.pone.0250609 (PMC8084188; doi:10.1371/journal.pone.0250609)
Supplement: S1 Dataset — (XLSX) [file pone.0250609.s001.xlsx]

## Sheet: DEMOGanalysis
STUDY ID		Days Elapsed (Pre-Tx to Laser)		Days Elapsed (Laser to Post-Tx)		Number of Spots	Spot Power (mJ)	Total Energy (mJ)		Age		Sex		EYE
Number of Eyes		Mean		Mean		Mean	Mean	Mean		Mean		Female		OD
37		35.4054		171.757		50.8378	0.325676	16.8557		74.3243		24		21
Number of Patients		StDev		StDev		Minimum	StDev	StDev		StDev		Male		OS
25		33.1901		33.9062		40	0.0429173	2.95342		9.33349		13		16
						Maximum
						64
						StDev
						5.96989

## Sheet: VAanalysis
VA_LogMAR					Subgroup_VA_LogMAR
Mean Pre-Tx		Mean Post-Tx			Mean Pre-Tx		Mean Post-Tx
0.24		0.212973			0.134483		0.142069
StDev Pre-Tx		StDev Post-Tx			StDev Pre-Tx		StDev Post-Tx
0.247386		0.213709			0.0943998		0.124825
	T-Test	0.238146				T-Test	0.729924

## Sheet: ETDRSanalysis
TRT_BR_Annulus				TRT_BR_I				TRT_BR_N				TRT_BR_S				TRT_BR_T				TRT_BR_I_I				TRT_BR_I_N				TRT_BR_I_S				TRT_BR_I_T				TRT_BR_O_I				TRT_BR_O_N				TRT_BR_O_S				TRT_BR_O_T
Mean Pre-Tx		Mean Post-Tx		Mean Pre-Tx		Mean Post-Tx		Mean Pre-Tx		Mean Post-Tx		Mean Pre-Tx		Mean Post-Tx		Mean Pre-Tx		Mean Post-Tx		Mean Pre-Tx		Mean Post-Tx		Mean Pre-Tx		Mean Post-Tx		Mean Pre-Tx		Mean Post-Tx		Mean Pre-Tx		Mean Post-Tx		Mean Pre-Tx		Mean Post-Tx		Mean Pre-Tx		Mean Post-Tx		Mean Pre-Tx		Mean Post-Tx		Mean Pre-Tx
282.823		283.675		276.039		279.293		299.907		298.531		283.175		282.362		272.177		274.511		317.989		320.729		322.15		322.004		318.047		313.246		310.115		310.925		263.609		267.012		293.303		291.576		272.842		273.213		260.937
StDev Pre-Tx		StDev Post-Tx		StDev Pre-Tx		StDev Post-Tx		StDev Pre-Tx		StDev Post-Tx		StDev Pre-Tx		StDev Post-Tx		StDev Pre-Tx		StDev Post-Tx		StDev Pre-Tx		StDev Post-Tx		StDev Pre-Tx		StDev Post-Tx		StDev Pre-Tx		StDev Post-Tx		StDev Pre-Tx		StDev Post-Tx		StDev Pre-Tx		StDev Post-Tx		StDev Pre-Tx		StDev Post-Tx		StDev Pre-Tx		StDev Post-Tx		StDev Pre-Tx
15.0932		15.9284		17.8707		20.9062		16.6254		21.1954		16.1702		16.5188		19.1812		21.5817		27.7387		32.41		23.7221		24.2515		23.5095		21.5477		30.7084		30.0773		16.1762		19.0449		16.6733		23.5725		15.308		15.9175		16.9244
	T-Test	0.143038			T-Test	0.0698608			T-Test	0.419228			T-Test	0.60024			T-Test	0.0476693			T-Test	0.393275			T-Test	0.941126			T-Test	0.0469657			T-Test	0.704872			T-Test	0.0394132			T-Test	0.446519			T-Test	0.801966			T-Test
	Mean Difference				Mean Difference				Mean Difference				Mean Difference				Mean Difference
	0.852227				3.25352				-1.37557				-0.813349				2.33457
	Standard Deviation				Standard Deviation				Standard Deviation				Standard Deviation				Standard Deviation
	3.46221				10.5921				10.2398				9.3572				6.92608
[truncated: 183 more columns]

## Sheet: SUB-ETDRSanalysis
TRT_BR_Annulus					TRT_BR_I				TRT_BR_N				TRT_BR_S				TRT_BR_T				TRT_BR_I_I				TRT_BR_I_N				TRT_BR_I_S				TRT_BR_I_T				TRT_BR_O_I				TRT_BR_O_N				TRT_BR_O_S				TRT_BR_O_T
Mean Pre-Tx		Mean Post-Tx			Mean Pre-Tx		Mean Post-Tx		Mean Pre-Tx		Mean Post-Tx		Mean Pre-Tx		Mean Post-Tx		Mean Pre-Tx		Mean Post-Tx		Mean Pre-Tx		Mean Post-Tx		Mean Pre-Tx		Mean Post-Tx		Mean Pre-Tx		Mean Post-Tx		Mean Pre-Tx		Mean Post-Tx		Mean Pre-Tx		Mean Post-Tx		Mean Pre-Tx		Mean Post-Tx		Mean Pre-Tx		Mean Post-Tx		Mean Pre-Tx
282.797		284.048			276.078		279.243		301.41		301.022		283.132		283.519		270.576		272.407		317.266		321.229		321.36		324.781		317.808		315.771		306.196		308.382		263.871		266.801		295.482		293.982		272.856		273.966		260.026
StDev Pre-Tx		StDev Post-Tx			StDev Pre-Tx		StDev Post-Tx		StDev Pre-Tx		StDev Post-Tx		StDev Pre-Tx		StDev Post-Tx		StDev Pre-Tx		StDev Post-Tx		StDev Pre-Tx		StDev Post-Tx		StDev Pre-Tx		StDev Post-Tx		StDev Pre-Tx		StDev Post-Tx		StDev Pre-Tx		StDev Post-Tx		StDev Pre-Tx		StDev Post-Tx		StDev Pre-Tx		StDev Post-Tx		StDev Pre-Tx		StDev Post-Tx		StDev Pre-Tx
13.6368		14.1097			18.4969		20.1867		15.0514		16.3522		13.9232		15.0034		13.9918		16.5202		29.447		32.1846		23.5238		25.4161		22.9638		21.5209		23.8429		28.2545		16.2968		18.5251		14.6339		17.5199		12.5267		14.0511		12.6095
	T-Test	0.0573907				T-Test	0.0419131			T-Test	0.821324			T-Test	0.706357			T-Test	0.123098			T-Test	0.0629327			T-Test	0.023657			T-Test	0.12873			T-Test	0.226127			T-Test	0.0852448			T-Test	0.493798			T-Test	0.367696
	Mean Difference					Mean Difference				Mean Difference				Mean Difference				Mean Difference				Mean Difference				Mean Difference
	1.251					3.16578				-0.388274				0.386948				1.83074				3.96341				3.42095
	Standard Deviation					Standard Deviation				Standard Deviation				Standard Deviation				Standard Deviation				Standard Deviation				Standard Deviation
	3.39929					7.99616				9.17177				5.47468				6.20112				11.0206				7.6983
[truncated: 184 more columns]

## Sheet: VOLUMEanalysis
TRT_3mm_Circle				TRT_6mm_Circle				RPE_3mm_Circle				RPE_6mm_Circle
Mean Pre-Tx		Mean Post-Tx		Mean Pre-Tx		Mean Post-Tx		Mean Pre-Tx		Mean Post-Tx		Mean Pre-Tx		Mean Post-Tx
2.09527		2.08075		7.78295		7.78297		0.113278		0.124319		0.207603		0.229519
StDev Pre-Tx		StDev Post-Tx		StDev Pre-Tx		StDev Post-Tx		StDev Pre-Tx		StDev Post-Tx		StDev Pre-Tx		StDev Post-Tx
0.152283		0.147767		0.44151		0.463295		0.138143		0.150964		0.206973		0.218295
	T-Test	0.0643275			T-Test	0.998683			T-Test	0.149407			T-Test	0.0787044

## Sheet: SUB-VOLUMEanalysis
TRT_3mm_Circle				TRT_6mm_Circle				RPE_3mm_Circle				RPE_6mm_Circle
Mean Pre-Tx		Mean Post-Tx		Mean Pre-Tx		Mean Post-Tx		Mean Pre-Tx		Mean Post-Tx		Mean Pre-Tx		Mean Post-Tx
2.09605		2.0918		7.78933		7.79736		0.0951702		0.114021		0.192128		0.220972
StDev Pre-Tx		StDev Post-Tx		StDev Pre-Tx		StDev Post-Tx		StDev Pre-Tx		StDev Post-Tx		StDev Pre-Tx		StDev Post-Tx
0.13371		0.144594		0.396822		0.419348		0.128269		0.1459		0.211991		0.220392
	T-Test	0.373053			T-Test	0.581141			T-Test	0.0056589			T-Test	0.0393673
									Mean Difference				Mean Difference
									0.0188507				0.0288436
									Standard Deviation				Standard Deviation
									0.0338716				0.071865
